# Supplementary material for: ACEtimation—The Combined Effect of Adverse Childhood Experiences on Violence, Health-Harming Behaviors, and Mental Ill-Health: Findings across England and Wales
Source: Int J Environ Res Public Health. 2023 Aug 23;20(17):6633. doi: 10.3390/ijerph20176633 (PMC10487644; doi:10.3390/ijerph20176633)
Supplement: Supplementary file 1 [file ijerph-20-06633-s001.zip]

Archive with 1 entries (1 files):
- ijerph-2520525-supplementary.pdf
